# Supplementary material for: N-Doped Mesoporous Carbon Prepared from a Polybenzoxazine Precursor for High Performance Supercapacitors
Source: Polymers (Basel). 2021 Jun 22;13(13):2048. doi: 10.3390/polym13132048 (PMC8271977; doi:10.3390/polym13132048)
Supplement: Supplementary file 1 [file polymers-13-02048-s001.zip]

Archive with 1 entries (1 files):
- polymers-1243340-SI.pdf
